# Supplementary material for: Sub-Inhibitory Concentrations of Chlorhexidine Induce Resistance to Chlorhexidine and Decrease Antibiotic Susceptibility in Neisseria gonorrhoeae
Source: Front Microbiol. 2021 Nov 25;12:776909. doi: 10.3389/fmicb.2021.776909 (PMC8660576; doi:10.3389/fmicb.2021.776909)
Supplement: Supplementary file 2 [file Table_2.XLSX]

## Sheet: All Variants
Strain ID	Time after start (days)	MIC CHX (mg/L)	5' UTR mtrR		5' UTR NorM					NorM	MlaA		PBP3	promoter PBP1a	PorB	SpuD	RNA-binding protein	5' UTR FetA	DNA-methyltransferase
		Genome position WHO-F	1424497	1424571	c389329	c389328	c389328	c389232	c389234	c388345	2244692	2244758	c121231	108934	1917701	211264	c1989997	2210326	518967
		Reference							G	G
		Nucleotide change							A	A
		Nucleotide change* (5'-->3')	G131bp*A	delA57bp*	C104bp*T	insT102bp*	insGACGGCACGGTATTTTTTACTA102bp*	A7bp*G	insTTTTTATTGAC20bp*	A881G	delTAA364-366	C430T	G223A	delTA36bp*	G94A	G1069T	G2060A	insG99bp*	delCCCAA7-11
		Amino Acid Change	UTR	UTR	UTR	UTR	UTR	UTR	UTR	Tyr294Cys	Asn122del	Pro144Ser	Trp78STOP	UTR	Glu32Lys	Val357Leu	Gly687Asp	UTR	Asn12fs
F7	3	2	0	0	0	0	0	0	0	0	0	0	0	0	0	0	0	0	0
F7	21	2	0	0	1	0	0	1	0	0	0	0	0	0	0	0	0	0	0
F7	24.8	8	0	0	1	0	0	1	0	1	0	0	1	0	0	0	0	0	0
F7	40	20	1	0	1	0	0	1	0	1	1	0	0	1	0	0	0	0	0
F8	3	2	0	0	0	0	0	0	0	0	0	0	0	0	0	0	0	0	0
F8	21	2	0	0	0	0	1	0	0	0	0	0	0	0	0	0	0	0	0
F8	24.8	4	0	0	0	1	0	0	0	0	0	0	0	0	0	0	0	0	1
F9	3	2	0	0	0	0	0	0	0	0	0	0	0	0	0	0	0	0	0
F9	31	2	0	0	1	0	0	0	0	0	0	0	0	0	0	1	1	0	0
F9	33	4	0	0	1	0	0	0	0	0	0	0	0	0	0	0	0	0	0
F10	3	2	0	0	0	0	0	0	0	0	0	0	0	0	0	0	0	0	0
F10	28	2	0	0	1	0	0	1	0	0	0	0	0	0	0	0	0	0	0
F10	31	8	0	0	1	0	0	0	1	0	0	0	0	0	0	0	0	1	0
F10	40	20	1	0	1	0	0	1	1	0	0	0	0	0	0	0	0	0	0
F11	3	2	0	-	0	0	0	0	0	0	0	0	0	0	0	0	0	0	0
F11	16.8	2	0	0	0	0	0	0	0	0	0	0	0	0	0	0	0	0	0
F11	21	4	0	0	1	0	0	0	0	0	0	0	0	0	0	0	0	0	0
F11	37	8	0	0	0	0	0	0	0	0	0	0	0	0	0	0	0	0	0
F11	40	20	0	1	1	0	0	0	0	0	0	1	0	0	1	0	0	0	0
c	complement
ins	insertion
del	deletion
fs	frameshift
UTR	unstranslated region
*for 5' UTR:	nr of bp in front of TR
